# Supplementary material for: Lower Free Thyroxine Levels Are Associated with Diabetic Kidney Disease in Males with Type 2 Diabetes Mellitus: An Observational Cross-Sectional Study
Source: Biomedicines. 2024 Oct 17;12(10):2370. doi: 10.3390/biomedicines12102370 (PMC11504375; doi:10.3390/biomedicines12102370)
Supplement: Supplementary file 1 [file biomedicines-12-02370-s001.zip]

Archive with 1 entries (1 files):
- biomedicines-3180322-supplementary.pdf
